# Supplementary material for: Coexistence of blaKPC-IncFII plasmids and type I-E* CRISPR-Cas systems in ST15 Klebsiella pneumoniae
Source: Front Microbiol. 2023 Mar 8;14:1125531. doi: 10.3389/fmicb.2023.1125531 (PMC10030501; doi:10.3389/fmicb.2023.1125531)
Supplement: Supplementary file 2 [file Table_2.XLSX]

## Sheet: Sheet1
Table S2 Comparisons of spacers between KPC-positive and KPC-negative K. pneumoniae isolates
spacer sequence	13 isolates (n)	8 isolates (n)
GCCACCGGCGGCGCCGAGATCGGGCCATGCGA	12	1
TGCCGCAGACCGGGCAGCGCGGTATGTCCGTC	12	1
TACCTGTCAGTGAAAAAACTGTCCCGCCAACG	12	1
GCAGTCGATATCGTCTCGACAGTGACAGTGCC	12	1
TGCACCCCTTCACGCCAAATGCAGCCGTATCT	12	1
GCTACTGCATCCACGGCGTACATGCTCAGTGT	12	1
GCTAACCAGTGGATAGAGCACTATGTGACGAC	12	1
GCGGTGAACCTTGGGGCGTCTCCTCGCGAACT	12	1
CATTCATAACAAAACCGCTTTTACTAGATGAG	12	1
TGCCGGATATCATCACCGCGATTAAACGGCGG	12	1
CCGGTTAGCAGGCCGGTGATTGCATTGGAGGC	11	2
GACTGGCTCGGCTACGAGGTGCGCTTCGACAC	11	2
GGTGGTCGCCGCTGGAACAAGGCGCTGATGAC	11	2
TCGAGGACATTACCGAGGACTACGACGACTGG	11	2
GATAATCCCGTCAGGTTGTGACTCTGCACGAT	11	2
ATGGTGCGACTGTAGAATCCTCACCATGCACG	11	2
CCGGCATCCGTCAGCTCGACGGCCAGCTGCAG	7	1
CACGTGATCGCCCTGGCGCGGACGCCGGGAGGT	7	1
TCATCACGTGTGAGCGGATTTGGCTCTATCCT	1	0
GGAATCCACGACGCGCCGTACCAGCGCTGGCATTCGTTCT	1	0
AAATGGTGCCGTCAATCTCAACGCCGAAGTAA	1	0
CCTTACGGATTTGCAGGCCCATAGCAGCCCAG	1	0
ATTGGTGATGTCTGCGATTTTAATGCAGCGAA	1	0
AACACTTATGGCCCGCGTCCGCCCACGGCTTC	1	0
ACCAGCCTGCGCAGGGATTGCGTTGGCTCCGC	1	0
GTATTCAAAAAGCGATTCCTGAATCAGGTCAG	1	0
CCTGCAGCTGGCCGTCGAGCTGACGGATGCCGG	1	0
TACCTCCCGGCGTCCGCGCCAGGGCGATCACGTG	1	0
TCGTGCATGGTGAGGATTCTACAGTCGCACCAT	1	0
TATCGTGCAGAGTCACAACCTGACGGGATTATC	1	0
CGTCATCAGCGCCTTGTTCCAGCGGCGACCACC	1	0
TGATCGGCGTGCCGTTTGTTGGACCCGAAATAG	1	0
CGGCTCTTTTTTATCTCCTTCATCCTTCGCTAT	1	0
TGACCTTAGAGGCTTCACTCAGTGCCACTTTTT	1	0
CGGCTGCGTTATCCGGCAGCACGAACTGGACCT	1	0
TGAAGGTGAGCGCCAAAAGGAGTGGAAGCATGC	1	0
TCCAGGCCAGATCTGTTTGGGTTGGTGTCGAAG	1	0
TCGATGGCGAGCTGCTGGTGAAAAAGTCGATAC	1	0
CCTGTTAAGGATGACGCGGGGAAATGGGTTATC	1	0
TGCGGGTGGATGACAATAACGCCTGGCGCGCCG	1	0
TTCCTCTTCTTCCTGACAATCAGCGCAGCGCTG	1	0
CGATGACAACTTTGCCTACTTCGCTGCGCTGGC	1	0
CGCTGTATGCCCCCCATCCTTCGCAAGCACTAC	1	0
CTGGTTGACGTATGCCGTGATGCTGCTGGTAGG	1	0
TCCTTGGTTCGTTTCTTCTGATGTTTGCAAGGC	1	0
TACACCCAGCTCTTTGACGCAAAGGCTCAGGAG	1	0
CGCGACGACCTCGTCATCCTCCCCGCTGCGGCT	1	0
AGTTAGTTCAGTTTCACCCAAGTGAACCC	0	1
GTCTTCCCTGTTTGCTGCCTGCTGTCTGTCTG	0	3
GACGGAACGGCAGTGATATCCATGACGATCAC	0	3
TGTCGGCACGGCGTAAGCCGGAACTCAGACGA	0	3
GCAATAATTTTCTGCCACACACCTGACGCCGC	0	3
TGCAACTCGATGCTCGAATGAACCTTTTGACC	0	3
CAGGAGCGAATTGCAGTCATCCCCGTAACCGG	0	3
CACAGGGCTATATGGAATCTGGTTTTATATTC	0	3
TGGATGCAGCAAAGCGAAGAAGCACGAATGGC	0	2
TCGCGCATCTCACCGACGACAACGCGCGCCTC	0	3
GGCTCGATGGTTGCCGACAACAGGTCAACCTT	0	3
GTGCTGATTGCCGTAGTAACCGTTGGTATCTG	0	3
TGCTACCAGTTTGCTCAGTGGGTGGTAGGGGA	0	3
CACATCAGAATCCACCGGAAAACGCTCATCCC	0	3
GCGCAGGCGTCGATAAACTCGCGCGCCATGTC	0	3
GAGAGCCCAAGATATTCGCGCTCTGGGATTGC	0	3
CGACTTTGACGTTGAAAAGATAAGGACCTCTG	0	3
ATTACACGGATAACCCGTGGTTTCCGGACGTG	0	3
ACCTCTTCCCCCATCCAGTCATTTACCTGCAG	0	3
CTGGCGCGGACGCCGGGAGATATTGACAACGG	0	3
CAGGAAAGAGACACACCGAAGGCCTCCGCGAT	0	3
TCAATGACCAATAACCAGTTAACCTCTACCCA	0	3
AGATCGAAATCGACCAACAAATTCGCAGCGCG	0	2
TCACCCGGATCTGCCGGAGCGGGTTAAAGCGG	0	2
GGGGACCTGCTGAACCTGCCCCCTGGTATTAA	0	2
GAGGTGAGTTCAGTCGAAACGCCCGGTTATCG	0	2
GAAGAATTAACTCACAGGTACAACGTCCGGCA	0	2
TTGTTTCACCACCGCACCGTAAACGTTGGTGC	0	2
TTTATCCGTAACACACAGCAGTAATTACCAAC	0	2
CCGATGGGAATTCGCTATGATAATACTGTATA	0	3
GCGGTAATGGCAATCGGCCACGCGGCCGGGGG	0	3
AATGAGCGGAACAATGCCCAGGCTTTCTGGTC	0	3
CCAATGGATCCGACGTTCGCCGTCTGCGTTAC	0	3
TGCAACTCGATGCTCGAATGAACCTTTTGACC	0	3
GCGCAGAATGATCGACGAAGTGAAGATTCAGG	0	2
GACGCCCGGATCAGGTCATGGTTTTGCCATTA	0	3
CGACATTCCGCCGGATCCTCGTCCCAAGTCGG	0	3
AATGGCACAGATTCAACTAATCAAAATTTCCG	0	3
TCTACGACTGCCGAAGGTATGAAAAACCTCGG	0	2
TTGCTATGGCGTTGGCGCACTGAATATCGGTG	0	1
TAATCCTGGTCGCCCACGCGGATCCGGTCCCG	0	1
GATAAGGACATTGCCGATGATATTATTAAAAG	0	1
ACCATAGTGCGGTTCAACAATAACGATCGATC	0	2
TACCCGCTGGCGCTGCGTATCGGGCGCTATGT	0	2
AAGAGGTGATCCGGTTTAACCCGTATGCGCTG	0	2
GGTGCCAAAGTCTTCCCACACCGGGGCGTCGA	0	2
GCAGAAAGCATGCACAACTTCGACCGTGAAAA	0	2
AAAAAGACATCCGTTCGCCTGCTCTACCCAAT	0	2
TTCCAGGTGTAGATCATGCTCTGGTTCAGGCC	0	2
CACCGTTACCCGATAGTGATCAGGCCGGCGCC	0	2
ACCGCCACGCAACTGACCACGCCAGCGGTTTA	0	2
CTGCGGGCTTTTGTTCTTATATTCCTCCGTTC	0	2
GCTTTTTGCCACACAACACGGTAACAAACCAC	0	2
TTACGCCAGCGCGCGGCCTTACGTTTAATCCG	0	2
GAATTGTCTCTAATTTAGTAAATGAATATTCA	0	2
CGTCACCTCGTAGCGGAGGCGCACACGCAGAG	0	2
GTCGAAATGTTCCAGGATGCTGTCGTCCTGTA	0	2
AGCTCCTGGCCCAGTATCTGGAAGAGGAGCAC	0	2
GATTATCTGCCTGGTGGCCAGAAGCGTGGATG	0	2
ACTTCGGTAACCGTACTGGCAGCACCGGCCAC	0	3
GCAAAAAACACGGTGCGGCGCTGGTACTTCGA	0	3
TTCCGGTTACTTCATCGAATTTATCAATATTA	0	3
CGGATCGGCAGAGTCGACAAAACCCAGCCCGC	0	3
GCCCGTCTTTTTCCGAGGTATCAGCGTGAG	0	3
CCGCAAGCCGTATCAACGAATTACTGCTCGAA	0	1
CCAGGCGACCGTATCTGGGTGCGTGAAACGTG	0	1
ACACGTCGTTAGGTGTTCCGTACTGGGAGAAA	0	1
GCATCGACGCCCGTATCGTTATCGACAAAATA	0	1
AGGAACCGTTCCGGCAGATAGCTCTTACGCTC	0	1
TGATCCACGTAAGCAAGCAAAGTGATCCGCCA	0	1
CGGCGGCTGTTCATCACATCTGGGGGCTGGCG	0	1
GTTTGATCGGCGTCAGGACAATATCCGCGGGC	0	1
CCCGATAAATTCACTCTGTGTCATACGGTGAT	0	1
TTCGGCCAATAACCGACTATGTGAGGGACTTT	0	1
GGCAGCGAGGCGCAGATCCCGCAGCTTTACCA	0	1
TGCTGATTTCGTTTGCAGGGAAAATGGATTTT	0	1
AGTGGCGTTAAAAATGTCGCGGGTAATTTGTT	0	1
TTTTTTTACTTCCGCTGGCGAAGCGGGCGAAA	0	1
CCGGACAACGCGGTCAGTACAGATTTCATTGG	0	1
GCCGAGTTCGTCAATGCTATGAATTTTATAAC	0	1
GCGCACCCGAACCATTACGGGGCTTGCCATTC	0	1
CGTTATTTTAAAAGCTGACGGCGAAGTGGTGG	0	1
ACTGCGATTCGTTGACGATTATTCCTCCGCGA	0	1
GCTGCGTATAAAGGCTGCAGACCGGAGAGAGG	0	1
ACGGCATCTGCGAAATTCATGTTGCTAAATAC	0	1
GCGGCGGCGTTAGAGCGCGCGCCAGCGTTTTC	0	1
ATATTCCGAGCGTTGCCAGCCTGCTGCGCAAT	0	1
TGCAGACGCGGCACTTTTACCCACGCTTGAGC	0	1
GTGCTGGCCTTGAGCTTTTCAGCAATACGTCC	0	1
ATTTCTCCGGTTGCCCCGGGTTCCCGGGGCAT	0	1
CTGGAACGGACCCTGAGCGCCTTTGGGGGAAA	0	1
AGTAAAGGGAAGCTGAGTCATGACAATCAGTC	0	1
AACATCCTCGACTGACACAGGGCATCGCTCTT	0	1
ATCCCGCCGCAAAAATTACACGGAGAAATAAC	0	1
CGCAATGAACAGTCTGGTCTGGTTATTTACTC	0	1
AAAACGCGACAATCGCAATCAACAGTTATTTT	0	1
ATGACTGGGCCTTATAATCACGGAAATAATCC	0	1
TCGCGCGTTGGGGCGCTGACGCGTATCGACGA	0	1
TTGGCATGACCAAGGATTTTGCTAAGTGCCAC	0	1
GAAACTACCTGCCGAGATTACACTAGCCGGCA	0	1
ACTGTTATGGTCGTCAGCTCTGCGCTGGTGTT	0	1
GCTCGCAGGTTGGCAGCGATGACACACAGCTG	0	1
GTTCCGGACAACTCCGCGGTCACCGCCCCTTC	0	1
CGGGTTTATATCAAGGATATTAGCGATCTGAT	0	1
CGAACCAAATGCAACACATTGATTTTATGAAT	0	1
TCTGATAGAGCGTCAGATCTTCCAGCGGCGGT	0	1
CGCCTCGTGCGCAAAATACCAGGTCGCCCCGA	0	1
CGATATTTACCGGGATTTCAGCCAGCACGCTCG	0	1
CGAGCTCATCGCCTCCCTGGAGACGGCGGGCGA	0	1
TATAGTATGACGATTGATTCCACTCATCAATTT	0	1
CTGTTTCATTCGCTCCGATGGCTCGATCTCCGC	0	1
TTTTCGAACGTCATCGACGGCTTTTAGCATTTA	0	1
TCCTATTTACACAGTACCTGGCGCGCCAGGCGA	0	1
TGTCGATAAAGTCGAGCTCGACGTCGACGCGCT	0	1
CAAAACCGAAGCGCTGTCACGCCTGAAAGAGCT	0	1
CCAGAACCATGCCCCCGTGGTGGACATTGGTGG	0	1
TCGGGGCTTTGCTATTCTGCTATTTTGCTATTC	0	1
CGCAACCACTGCCACCGATCGCATCGTAGCCGG	0	1
CCAGTGGATCAATAACGTCGCTGTAAAATTTGG	0	1
TTGAGACGACCGGCGAAACCCCGTCATTCGTGT	0	1
TCGATGGGTCCAAAGTCACCGGACCGAGCTGGC	0	1
CGCCAAGTGGAAGCCGGTTTACCGCGTGACCTT	0	2
TTCTGAATAAATCAGCGCGTCATAGCCGTTATC	0	2
TCATACTCATTGGTGCAACACGGTATCCACGTA	0	2
CTCACCAGCTCTGCGGCCTTCTTGCGATACCGC	0	2
TAAATGAGGCTAACTGGACGCAGCGAGAGAACG	0	2
CGAGTTCGCACGCCACGATCTCGCAGGAGAGCA	0	2
CACTGGGGTAACTGGGCATTCAGCCCGGCCGAG	0	1
CGACTGGATCACGTACCTGATCAGCGTAGTGGT	0	1
CTCTTTTGTCTCTATCCCTGTCTACTGGGTTTT	0	1
TAGCTTTTAAGGGGAATAAAAAGCCCCCGGGCG	0	1
CTTTCTTCCACGGCACCTCTGAAGATTCAGCGA	0	1
CCAATATCCTCGAAAGTCTGGGTAATGACCTGT	0	1
GACCTGTCATGACGGAAATAGCGGTTATAAAC	0	1
TATCATCCCTATCGCGCAGCACTTCGACGGCGA	0	1
TACCGCCGCGATACTGGCAGTTTTCAGCTGAAT	0	1
TCCCGCTGGGTAAGCAATATATAACATTTGCAG	0	1
TTTAACATTCTGAAAGTGCAATTTTTGAGGCTC	0	1
TTAAGGAGGGGCGCCATGGAGCCCGTATTGATT	0	1
CAGCGGCGGCGGTAACGCCGCCAGGAGCAACCT	0	1
CACCGATCTGCGCCAGCTGGGTGAGACGATGAC	0	1
TACACTCAAGAAAACAAAATCTCAGGTTGATAC	0	1
TGGAAGGCGCGATTTGGAGATAGAGCAGCATGA	0	1
CTCGCACAGCATCGCCCGGATCCGCTTCCACGC	0	1
CACCCGCGTTTTCGAAAGGGATGGCGGCTATGT	0	1
CGACGGGGCAGGTTTACGTCTACCCGGGCAGGG	0	1
CATACCAGTCTCCGCCGCGGTCGTACTCAATAT	0	1
TCCGCCGTTTAATCGCGGTGATGATATCCGGCA	0	1
